# Supplementary material for: Rectangular Transition Metal-rTCNQ Organic Frameworks Enabling Polysulfide Anchoring and Fast Electrocatalytic Activity in Li-Sulfur Batteries: A Density Functional Theory Perspective
Source: Molecules. 2023 Mar 5;28(5):2389. doi: 10.3390/molecules28052389 (PMC10005228; doi:10.3390/molecules28052389)
Supplement: Supplementary file 1 [file molecules-28-02389-s001.zip]

Archive with 1 entries (1 files):
- molecules-2210920-supplementary.pdf
